# Supplementary material for: Raman Spectroscopy Characterization of Multi-Functionalized Liposomes as Drug-Delivery Systems for Neurological Disorders
Source: Nanomaterials (Basel). 2023 Feb 11;13(4):699. doi: 10.3390/nano13040699 (PMC9962107; doi:10.3390/nano13040699)
Supplement: Supplementary file 1 [file nanomaterials-13-00699-s001.zip]

Archive with 1 entries (1 files):
- nanomaterials-2196589-supplementary.pdf
